# Supplementary material for: A Glb1-2A-mCherry reporter monitors systemic aging and predicts lifespan in middle-aged mice
Source: Nat Commun. 2022 Nov 17;13:7028. doi: 10.1038/s41467-022-34801-9 (PMC9671911; doi:10.1038/s41467-022-34801-9)
Supplement: Supplementary file 3 — Source Data [file 41467_2022_34801_MOESM3_ESM.zip]

Archive with 2 entries (2 files):
- Source data.xls
- Source data-Uncropped scans.pdf
