# Supplementary material for: A Glb1-2A-mCherry reporter monitors systemic aging and predicts lifespan in middle-aged mice
Source: Nat Commun. 2022 Nov 17;13:7028. doi: 10.1038/s41467-022-34801-9 (PMC9671911; doi:10.1038/s41467-022-34801-9)
Supplement: Supplementary file 3 — Source Data [file 41467_2022_34801_MOESM3_ESM.zip › Source data.xls]

## Sheet: Figure 1
Figure 1a	SA-β-gal positive cells (%)
	P2	6.89	8.33	9.96
	P7	42.8	62.5	60
Figure 1b	Relative mRNA levels
		Glb1			p16			p21
	P1	1	1.11423	0.941703	0.535723	1.69646	1.10031	1	0.900113	1.16213
	P2	1.91434	2.34497	3.06308	9.6312	5.34298	10.8108	2.24236	3.6459	2.87191
	P3	2.75535	2.15317	2.38357	18.2899	18.7458	11.9633	3.99649	2.97835	2.81765
	P4	2.66698	3.21268	3.11802	21.7898	26.9544	17.5529	4.3641	3.88495	2.99068
	P5	3.26083	3.47821	3.15545	28.0538	63.8318	42.196	4.36989	4.01051	4.25948
	P6	3.2033	4.37381	3.35087	60.8039	92.3839	42.9	5.31965	6.11851	4.25748
	P7	3.59605	4.58346	3.79689	87.8462	70.302	79.0478	5.76473	6.10233	5.15632
Figure 1d	Relative IF intensity
	Glb1	P2	0.0752632	0.0985182	0.155869	0.0791881	0.109843	0.122067	0.108581	0.106973	0.0608953	0.0760759	0.130366	0.124246	0.314608	0.250912	0.278126	0.257033	0.244204	0.209226	0.129761	0.135692	0.104967	0.192385	0.267459	0.294258	0.157563	0.179504	0.0737936	0.191314	0.184847	0.200616	0.223214	0.163822	0.190224	0.199526	0.246417	0.209157	0.221917	0.160866	0.152791	0.366374	0.312015	0.352646	0.306689	0.132752	0.311185	0.229801	0.204903
		P8	2.83645	3.08441	3.85895	1.27688	0.79916	1.04993	1.08448	0.926967	0.694901	1.51254	4.1483	1.56993	2.43939	2.1714	0.452167	0.298096	0.270104	0.75488	1.82518	0.280357	0.398534	0.344364	0.242717	1.56685	1.45293	4.16586	2.33556	0.446168	0.381157	5.22413	1.09361	1.729e-05	2.36077	2.1358	1.77552	3.02948	1.12205	1.63651	0.690146	0.687138	0.322769	0.810398	2.82402	3.50499	1.13915	2.18357	0.542369
	p16	P2	0.243021	0.3464	0.452117	0.362361	0.200948	0.318151	0.497462	0.303994	0.428743	0.237345	0.512822	0.349005	1.00307	0.421464	0.916722	0.660946	0.463871	0.367036	0.378322	0.537999	0.305663	0.668158	0.316749	1.0006	0.33852	0.879057	0.293509	0.494858	0.592828	0.815413	0.515761	0.181782	0.602044	0.214238	0.535729	0.317751	0.284293	0.474356	0.405035	0.331107	0.601643	0.543409	0.267798	0.518566	0.902164	0.521905	0.319554
		P8	1.0951	0.715574	2.34747	1.50741	0.95205	1.22292	1.51155	1.20389	1.10932	1.38827	0.876252	1.82957	2.37872	1.56698	0.75758	0.159076	0.398491	0.644784	1.00401	0.406638	1.16909	0.757112	0.639575	1.27414	2.60325	1.09316	3.05456	0.781822	0.709964	3.37572	2.18505	2.22332	1.71237	1.33518	1.81642	5.06438	1.57914	1.15186	0.554161	0.997596	0.355216	1.84333	4.11981	1.78837	1.62355	0.959663	1.39949
Figure 1e	Relative IF intensity
	Glb1	P2	0.0523582	0.0689747	0.153468	0.0828489	0.197344	0.102774	0.0638726	0.0650248	0.0617839	0.0504349	0.0654063	0.0726548	0.0480268	0.0539809	0.0732874	0.0787639	0.0594853	0.0787382	0.0757265	0.0749239	0.0702894	0.068734	0.0750985	0.0287822	0.0548779	0.0716274	0.0592838	0.0733493	0.0718749	0.0728726	0.0596728	0.0766674	0.0703764	0.0757482	0.0776824	0.0560995	0.0747657	0.0622352	0.0711984	0.101375	0.0759285	0.0727665	0.0652341	0.0546834	0.0708375	0.15983	0.0753489
		P8	4.17087	1.43762	0.988894	1.67432	1.79687	1.30927	1.36412	1.30096	0.917808	0.791276	4.75135	1.29414	0.934594	1.26425	0.918316	1.89619	3.01564	0.757111	1.24937	2.41469	1.90416	2.31601	2.13264	1.06761	0.638464	0.539782	0.898987	1.56691	3.88262	0.832394	2.42457	2.27171	0.873638	0.813403	1.06871	0.616845	1.56089	1.6647	0.324234	0.537027	0.85274	1.10178	0.900047	5.77559	0.746259	2.34729	0.895129
	p21	P2	0.281407	0.623747	0.895128	0.218907	0.583882	0.466714	0.10307	0.284226	0.35119	0.332863	0.470786	0.605341	0.356673	0.238957	0.283443	0.384712	0.750157	0.58584	0.469455	0.280388	0.379699	0.392857	0.373434	0.442513	0.408208	0.324875	0.381266	0.536106	0.431626	0.160871	0.4086	0.300595	0.422854	0.264098	0.439458	0.355655	0.530232	0.379464	0.113252	0.181234	0.490523	0.33161	0.311873	0.40437	0.625783	0.28407	0.496632
		P8	5.50634	0.8237	1.16612	0.727679	1.11153	0.666741	0.923872	0.849546	0.648418	0.624922	1.73645	0.400063	0.389646	0.703791	0.388628	0.750313	1.44893	0.337798	0.343123	1.30851	0.743029	1.13111	1.65461	1.2796	0.748747	0.718202	0.378759	1.79417	2.45771	0.880482	2.53924	2.33091	0.315555	0.726034	0.860041	0.436247	0.428258	0.354872	0.307331	0.440555	0.736842	0.880561	0.310229	3.9581	0.828477	1.22901	1.30349
Figure 1f	Relative mRNA levels
		Glb1						p16						p21
		3M			24M			3M			24M			3M			24M
	Brain	1	0.864537	1.07674	2.96905	2.50822	2.28153	1.49174	0.983401	0.870434	9.06398	10.3612	13.5308	1.10798	1.52053	0.60061	5.9726	5.92015	2.16017
	Heart	1	0.836537	0.888973	1.83303	1.68474	1.86959	1	0.762615	2.34232	40.6134	38.5996	26.4881	1	0.31539	1.24907	8.36794	6.03236	6.12902
	Liver	1	0.957352	0.858079	3.51399	2.21944	1.89887	1.307	0.89	1.464	12.253	7.313	11.593	1	1.03033	3.20569	75.3578	35.5891	25.5806
	Spleen	1	0.958084	0.900365	1.56588	1.376	2.28993	1.65277	0.604993	1.37318	12.0972	19.5261	11.5033	1.14364	1.08976	0.808642	3.80273	4.2135	3.14831
	Lung	1	0.400943	0.549735	1.41689	1.24165	1.72365	1.1188	1.10822	1.08171	28.0701	14.212	35.6475	1	1.30122	1.28007	2.196	2.39089	3.48744
	Kidney	1	1.57131	1.02059	1.80392	2.36167	1.91996	1	0.950437	1.07177	12.8171	8.38802	9.64644	1	1.78179	1.7654	13.961	12.5823	9.8037
Figure 1h	Relative Glb1 intensity
		3M			24M
	Brain	0.615876	1.22464	1.15948	1.74876	1.55919	1.63844
	Heart	0.870915	1.13827	0.990637	1.74374	1.2952	1.38981
	Liver	1.22198	0.961461	0.816623	2.48425	1.72318	2.23601
	Spleen	1.2385	1.10492	0.6566	1.85484	2.02624	2.30413
	Lung	1.13942	0.948708	0.912655	1.76453	1.60202	1.26089
	Kidney	0.857122	1.01266	1.13066	1.48927	1.89608	2.40005
[truncated: 57 more columns]

## Sheet: Figure 2
Figure 2a	Relative mRNA levels
		Glb1			mCherry
	WT	1.34248	0.657593	1.16699	0.895025	1.11729	1
	HE	1.57087	1.13149	1.02172	18.2522	17.1484	13.4543
	HO	1.28185	1.20711	1.19868	30.0647	39.9466	34.7755
Figure 2c	Relative mRNA levels
		Glb1			mCherry
	P1	9.12322	9.23308	8.93862	11.9724	12.1899	11.7859
	P2	7.82845	7.69513	7.56869	10.5398	10.6877	10.4108
	P3	8.26198	8.46475	8.13885	10.3223	10.4796	11.3353
	P4	7.3004	7.46931	7.29922	9.74047	9.66502	9.34962
	P5	5.59315	5.8917	5.84912	8.31074	8.12103	7.8196
Figure 2f	Relative IF intensity
	mCherry	P3	0.207156	0.220824	0.278019	0.365426	0.254218	0.16679	0.151245	0.108916	0.136399	0.0809334	0.0770602	0.0178378	0.179567	0.176808	0.150046	0.333454	0.137301	0.248106	0.292058	0.101127	0.105902	0.838738	0.112672	0.352024	0.229812	0.102379	0.925412	1.06779	1.25971	0.549322	0.88407	1.0211	0.805503	1.23063	1.86455	1.40939	0.485908	0.573145	0.5531	0.207681	0.221383	0.278723	0.366351	0.254862	0.167213	0.151628	0.109191
		P9	1.42656	0.799317	1.53853	0.800993	0.912944	0.905304	0.706594	0.493272	0.542096	0.481961	0.972559	3.38957	1.16871	1.00672	0.810172	0.991012	4.06359	1.15282	4.09354	2.05358	1.17007	2.9804	1.43661	1.69567	2.76672	0.618678	1.82618	1.27523	1.56119	1.52085	1.11684	0.714722	0.811329	1.12182	3.47104	2.47658	1.44113	0.629895	0.471052	1.43017	0.90134	1.54243	0.803021	0.915255	0.907596	0.808383	0.494521
	p16	P3	0.422508	0.305505	0.263322	0.323362	0.574873	0.512189	0.559896	0.299616	0.150163	0.166482	0.429792	0.164391	0.301081	0.359674	0.495818	0.461114	0.110169	0.187622	0.455218	0.453987	0.294052	0.328612	0.621049	0.643147	0.162866	0.226482	0.397974	0.74671	2.25051	1.24734	0.72815	1.2365	0.964267	0.823987	2.64776	1.55138	1.87799	1.01872	1.02036	0.423889	0.306503	0.264183	0.324418	0.576752	0.513863	0.561725	0.300595
		P9	1.01368	1.41241	1.08705	1.61783	0.328332	0.693296	0.684124	0.601388	0.641329	0.507746	1.75431	1.06913	0.557212	0.933739	1.03158	1.88279	1.61515	1.60754	2.58496	0.762508	1.43203	1.27644	0.817257	1.55062	1.08485	1.69857	0.781694	0.853322	1.1741	1.3617	1.86806	1.49555	0.881713	1.65807	1.5562	2.96801	1.42237	0.928378	0.908078	1.21699	1.40703	1.1906	1.42312	0.529405	0.695562	0.686359	0.653353
Figure 2i	Relative mRNA levels
		Young			mCherryHigh
	Glb1	1.06725	0.881739	1.06238	2.70851	2.78567	1.856
	mCherry	1.00853	0.830552	1.19378	2.70395	3.23602	2.8947
	p16	0.950524	0.901256	1.16624	2.35399	2.92237	2.52449
	p21	0.897282	1.03599	1.07571	4.82112	4.21863	3.68725
	IL6	0.981477	0.952036	1.06903	164.668	158.192	148.5
	IL1-β	0.942214	0.907141	1.16933	4.39542	4.57162	4.32612
	TNF-α	0.887803	1.09422	1.02922	1.64427	2.51324	2.16185
Figure 2j	Relative p16 intensity
	Young	1.03335	0.698282	1.10377	1.11756	0.789478	1.08202	0.819765	0.835804	0.510747	0.913834	1.26099	1.58379	0.89537	0.611631	0.516561	0.608743	1.05427	0.775566	0.644037	0.889951	0.650165	0.594607	0.759744	1.78057	1.20548	1.40678	0.555051	1.05918	2.05285	1.21666	1.33821	0.872136	1.14577	1.22861	0.714186	1.09046	1.08579	1.05339	0.786358	1.08167	0.806472	0.956018	0.586367	0.932299	0.990372	1.22773	1.63093	1.07796
	mCherryHigh	5.64945	1.69124	1.91156	3.05506	2.33792	3.83545	1.62919	3.80032	1.69372	1.82151	2.7523	4.06292	2.06653	2.23457	2.24185	1.64868	3.45361	2.38644	2.58923	3.62397	2.75445	3.27728	4.87973	1.81761	3.23942	2.38324	2.60835	2.99539	2.83089	2.51917	2.86252	1.60685	2.1921	1.89036	2.32427	1.55488	3.39783	2.91418	7.49659	2.18877	3.02796	6.90712	3.59739	4.68922	6.30811	2.1666	1.26157	3.57703
Figure 2k	Relative p21 intensity
	Young	3.03456	1.8248	1.79072	1.37724	0.976252	0.678843	0.81172	1.60681	0.776408	0.791721	0.985779	0.859562	0.585575	0.587802	0.584031	0.537596	0.377842	3.00845	0.923715	0.935426	0.378788	0.814345	0.398082	1.23608	1.52188	0.779254	1.41871	2.81567	0.587318	0.906563	0.819051	1.07566	0.702076	1.32679	0.948671	1.33809	0.511055	0.788833	0.844668	1.24675	0.895987	0.454358	0.779895	1.01378	0.726024	0.861799	0.839311	0.734384
	mCherryHigh	7.79792	13.6193	7.20927	9.369	17.1747	5.07904	5.94208	5.32859	4.05952	19.1691	4.53674	28.8952	9.33862	14.6448	10.0197	7.08656	5.73301	4.32214	11.5369	5.08269	7.77979	8.9607	11.6768	9.29061	11.3461	16.2645	11.3772	4.99924	10.0701	8.63786	13.3851	6.55421	7.54413	13.4882	6.08222	10.3498	9.96565	5.19989	19.5975	13.6997	8.5385	12.4253	4.65547	9.6405	12.8455	6.5439	9.45503	19.4481
Figure 2l	Relative Lamin B1 intensity
	Young	4.87666	0.766481	0.888551	0.867302	1.888	0.92394	1.14807	1.12503	0.517545	0.868979	0.561452	0.50866	0.650134	0.602156	0.65328	0.636436	2.06149	0.945589	1.04845	1.27556	1.22959	1.00977	0.495737	0.4401	0.636703	2.01162	0.759198	1.43705	0.608363	0.819715	0.718761	0.629119	0.414338	0.581583	0.690112	0.833272	0.494202	0.714965	0.816871	0.671959	0.562328	0.63405	0.732384	0.479561	0.614094	0.717768	0.634083	1.02605
	mCherryHigh	0.65856	0.561477	0.314518	0.497739	0.302813	0.161455	0.387399	0.27313	0.173377	0.551391	0.491207	0.218093	0.960765	0.534322	0.337135	0.148165	0.443812	0.270027	0.233744	0.463401	0.407188	0.593029	0.52054	0.955509	0.323153	0.459897	0.226912	0.21469	0.518954	0.526847	0.0971752	0.0518663	0.0778202	0.101205	0.230057	0.157417	0.0448501	0.0601338	0.0833848	0.175955	0.0858125	0.077912	0.390703	0.483123	0.25863	0.221389	0.161163	0.157092
Figure 2m	SA-β-gal positive cells (%)
	Young	0.925	1.78	2.04
	mCherryHigh	71.1	65	67.7
	Relative cell size
	Young	1.67181	1.48622	0.651557	0.869713	0.900985	1.7715	0.833674	0.693108	0.964332	0.829711	0.79813	1.07716	2.28974	1.04087	0.830763	1.31922	0.877206	0.891263	0.560468	1.13642	1.13976	1.23153	0.71862	0.956716	0.357174	0.730757	0.405784	0.904886	0.619481	0.640287	1.08768	0.979627	0.564741	0.609016	0.826677	1.0039	1.26026	1.2659	1.39538	1.1971	0.978822	1.62883	0.8403	1.09815	0.887114	1.23036	1.05685	1.18515
	mCherryHigh	5.79101	5.00985	2.12422	0.742337	2.51601	1.56765	3.04904	2.96693	2.73664	2.05864	1.07041	2.63484	1.0748	1.81999	2.9112	3.32213	3.4056	2.32541	3.94842	9.41984	4.28274	1.07004	2.59973	2.10131	2.43266	2.43675	2.46672	2.68679	2.24515	3.74444	3.51365	2.14292	4.43823	2.81968	5.15159	2.74395	2.44733	4.52721	3.27011	1.33723	2.79732	7.64543	4.48009	5.50356	4.40238	3.42696	2.8234	4.24807
[truncated: 55 more columns]

## Sheet: Figure 3
Figure 3b	Relative Lamin B1 intensity
		mCherryLow
	Brain	0.815897	1.02187	0.771002	0.997161	0.556934	3.6134	3.2536	1.37577	4.31448	2.36169	1.50373	3.65598	0.75502	3.27568	3.08369	1.07896	1.10724	3.51624	0.940069	1.94217	2.05131	0.883714	1.92892	1.44254	0.825886	1.37231	1.57228	1.22574	0.871202	1.21133	0.962885	1.71128	1.87341	1.12911	1.46104	2.58332	1.4377	1.11871	1.02723	3.66634	1.69873	1.39504	1.90285	2.04044	1.99694	0.8433	2.34521	1.37483
	Heart	1.02723	3.66634	1.69873	1.39504	1.90285	2.04044	1.99694	3.05317	1.01498	0.835025	1.27421	6.27614	2.41405	2.96536	2.34187	1.43386	0.396004	3.12599	5.44998	2.62462	0.726116	0.49702	1.32802	2.29966	0.405027	1.18946	1.27984	0.322861	1.26808	0.381182	2.38263	1.16272	1.26937	1.87482	1.66763	2.58917	0.988239	0.42001	1.70704	1.30159	0.873801	1.91341	0.860184	0.663598	0.90094	0.928696	0.928462	2.74935
	Liver	0.630733	1.45706	0.668053	0.802552	0.574415	2.0503	1.19172	1.79564	0.510904	0.43261	2.2346	0.761072	1.67013	2.29969	1.6608	1.50877	1.13343	1.47341	1.54502	1.99629	3.6907	1.05705	1.36471	1.96926	1.96926	1.86769	2.09864	2.38219	3.0666	1.42609	2.38484	1.33386	0.767817	0.8433	2.34521	1.37483	0.957621	1.59707	2.62462	0.726116	0.49702	1.32802	1.58401	1.94745	5.78519	3.04967	2.21845	2.1104
	Kidney	1.49406	1.21333	1.38339	1.15911	1.12624	1.64369	4.21881	1.16951	1.56909	2.39337	1.60977	1.45904	1.36813	3.01237	2.21142	1.30282	2.34456	3.08925	1.95821	1.68887	2.50077	0.878193	1.57038	0.909214	0.909891	1.1921	2.2353	0.751708	1.0301	1.24663	0.620361	1.74598	0.915246	3.13572	1.6456	2.71435	3.52945	1.32935	3.95737	3.59276	0.989998	4.59185	2.49251	1.93742	1.94295	1.75634	1.76903	1.947
	Lung	1.65568	1.25545	2.18788	1.84686	0.841137	1.309	1.58008	2.18251	0.952353	1.09176	1.19348	1.30635	1.20987	1.10544	1.22945	1.90488	1.34338	1.49746	1.04953	1.27662	1.74502	1.87133	1.23334	1.70179	1.47806	3.51828	2.47447	1.62584	1.36809	0.695837	1.36172	3.34232	1.76931	1.36602	2.41815	2.87257	1.762	3.2334	0.837591	1.71068	1.07988	2.21068	2.37294	1.30159	0.873801	1.91341	0.860184	0.663598
	Muscle	5.4626	5.48255	2.41063	4.11853	1.71548	1.98945	1.88214	1.19572	5.49473	1.35184	3.84983	1.97468	4.19572	1.81511	1.54756	0.744246	2.85922	2.16667	6.29286	3.65276	1.75345	1.58401	1.94745	5.78519	3.04967	2.21845	1.70704	1.30159	0.873801	1.91341	0.860184	0.663598	0.90094	3.34232	1.76931	1.36602	1.79865	1.24568	1.35186	0.893256	0.840782	1.65032	1.27128	2.34521	1.37483	0.957621	1.59707	1.29546
	Colon	2.17252	2.58477	1.7943	2.93901	2.56511	1.88349	1.48772	1.94323	1.88771	1.56943	2.69026	1.61843	1.30907	1.9954	1.81617	1.92913	1.01563	2.29171	1.83516	0.864403	1.12649	1.71068	1.07988	2.21068	2.37294	0.932202	0.990602	1.41005	2.63665	0.880514	1.31367	1.83659	2.28452	1.29546	1.50805	1.35606	1.2127	0.748274	0.579497	0.840782	1.65032	1.27128	1.36602	2.34521	1.37483	0.957621	1.59707	1.29546
	Spleen	1.89466	2.00677	1.9079	1.41772	1.41028	1.5773	2.58382	2.79204	2.48802	1.55744	2.70855	0.604495	0.8963	1.33398	1.34322	0.731284	0.757299	0.987839	4.32008	2.57684	2.5107	2.78065	2.59351	1.85017	2.12725	2.25871	1.11494	1.46996	1.82703	2.00036	2.39715	1.25255	2.36954	0.840782	1.65032	1.27128	2.74365	2.08928	1.12649	1.71068	1.07988	2.21068	2.37294	0.932202	2.34521	1.37483	0.957621	1.59707
[truncated: 152 more columns]

## Sheet: Figure 4
Figure 4d	Groups (M)	Number	R2	MSE/MSE (max)
	9,11,13,15,17	5	0.0521	0.08057
	9,11,13,15	4	0.0112	0.1
	9,11,13	3	0.9835	0.00104
	11,13,15,17	4	0.4285	0.05524
	11,13,15	3	0.4615	0.0623
	13,15,17	3	0.483	0.06043
Figure 4e	Fluorescence signal
	9	110471000	480271000	553844000	20513000
	11	742065000	506811000	1352080000	26610000	65566000	1451240000	306630000	775234000	157491000
	13	45131000	52081000	77450000	667758000	4192370000	1187280000	1499960000	974350000	787990000	516710000	232010000	244011000	968221000	3708010000
	15	47225000	441966000	1317960000	100328000	2182000	4189500	137000000	79885000	35350000	17365000	127000000	41625000	6605000	21332000	1490000000	415000000	391000000	2290000000	2988660000	8312000	20922000	32895000
	17	32549000	36932000	75227000	78070000	148613000	155810000	217368000	553552000	174000000	35228500	43333000

## Sheet: Figure 5
Figure 5b	LVAW,d
	H	1.04464	1.21875	1.04464	1.12321	1.07946
	L	0.940179	0.905357	0.905357	0.940179	1.00982	0.940179	0.870536	1.14911	0.975	1.00982	1.00982	0.975	1.00982	0.800893	0.940179
	MA	0.905357	0.940224	1.04232	1.21875	1.14911	0.975	0.905357	1.00982	0.940179	1.04464	0.975	1.00982	0.800893	0.940179	1.07946	0.870536	0.940179	1.00982	1.00982	1.12321
	LA	1.00982	0.800893	1.04464	1.00971	1.14942	0.940179	1.00982	1.00978	1.00982	1.11429	0.766071	0.940179	0.940179	1.21875	0.910714	0.940179	0.835714	0.940179	0.835714	1.04464
	LVAW,s
	H	1.4625	1.53214	1.42768	1.45714	1.49732
	L	1.18393	1.18393	1.25357	1.14911	1.28839	1.21875	1.14911	1.56696	1.25357	1.28839	1.35804	1.25357	1.21875	1.11429	1.21875
	MA	1.18393	1.18393	1.4625	1.53214	1.56696	1.25357	1.25357	1.28839	1.14911	1.42768	1.25357	1.21875	1.11429	1.21875	1.49732	1.14911	1.21875	1.28839	1.35804	1.45714
	LA	1.39286	1.07946	1.4625	1.32321	1.49732	1.42768	1.39286	1.25357	1.35804	1.53214	0.940179	1.14911	1.14911	1.67143	1.24464	1.25357	1.00982	1.18393	1.11429	1.39286
	LVPW,d
	H	0.940179	0.940331	1.04464	0.941071	1.11429
	L	0.905357	0.800893	0.800893	0.940179	0.835714	0.800893	0.940179	1.07946	0.975	0.870536	0.940179	0.661607	0.940179	0.905357	0.870536
	MA	0.800893	0.905357	0.940179	0.940179	1.07946	0.975	0.800893	0.835714	0.940179	1.04464	0.661607	0.940179	0.905357	0.870536	1.11429	0.940179	0.800893	0.870536	0.940179	0.941071
	LA	0.902511	0.800762	0.870536	0.800893	0.73125	0.661607	0.940179	0.940179	0.905357	0.975	0.766071	0.905357	0.73125	1.21875	0.819643	1.00982	0.800893	0.800893	0.940179	0.905357
	LVPW,s
	H	1.39286	1.35804	1.53214	1.18393	1.49732
	L	1.21875	1.00982	1.07946	1.11429	1.07946	1.18393	1.25357	1.49732	1.14911	1.00982	1.07946	0.940179	1.18393	1.18393	1.07946
	MA	1.00982	1.21875	1.39286	1.35804	1.49732	1.14911	1.07946	1.07946	1.11429	1.53214	0.940179	1.18393	1.18393	1.07946	1.49732	1.25357	1.18393	1.00982	1.07946	1.18393
	LA	1.14911	1.21875	1.35804	1.25357	1.07946	1.14911	1.32321	1.32321	1.28839	1.35804	0.905357	1.14911	1.00982	1.67143	1.21429	1.25357	1.28839	0.940179	1.18393	1.35804
Figure 5c	End Diastolic Volume
	H	40.5277	40.2852	30.8304	22.7671	40.1247
	L	42.729	39.4401	34.6498	49.3387	51.4551	43.5992	61.1822	44.4852	44.5788	22.9374	40.8854	36.38	55.3685	51.363	23.1164
	MA	39.4401	42.729	40.5277	40.2852	22.9374	40.8854	34.6498	51.4551	49.3387	30.8304	36.3801	55.3685	51.363	23.1164	40.1247	43.5992	61.1822	44.4852	44.5788	22.7671
	LA	49.0393	46.0798	31.5524	46.3888	42.7112	41.1444	43.2133	54.6323	49.1144	24.9959	62.9645	63.2229	90.4631	24.8581	34.204	27.3421	46.522	60.0745	54.5028	68.2466
	End Systolic Volume
	H	15.6866	11.4096	8.72378	7.08187	15.4496
	L	19.0945	16.4511	17.3206	25.9271	22.1934	24.835	32.2786	20.7601	18.6664	5.60923	21.2461	14.5221	28.8192	22.2006	8.93784
	MA	16.4511	19.0945	15.6866	11.4096	5.60923	21.2461	17.3206	22.1934	25.9271	8.72378	14.5221	28.8192	22.2006	8.93784	15.4496	24.835	32.2786	20.7601	18.6664	7.08187
	LA	22.8405	23.7241	9.09639	19.7519	22.0796	16.7929	15.299	25.5715	19.0332	5.6764	38.5569	32.8504	57.63	7.25962	14.1394	10.9168	22.275	35.274	28.3355	28.4596
Figure 5d	LV ejection fraction
	H	61.29	71.68	71.7	68.89	61.5
	L	50.01	48.04	43.04	60.08	47.95	56.78	61.34	58.29	55.31	56.87	47.45	47.24	53.33	58.13
	MA	61.29	71.68	58.29	55.31	50.01	71.7	48.04	56.87	47.45	68.89	43.04	47.24	61.5	60.08	47.95	56.78	61.34	53.33	58.13
	LA	53.42	48.52	71.17	57.42	59.19	64.6	53.19	48.3	61.25	44.07	38.76	48.04	70.8	58.66	60.07	58.3	52.12	41.28	48.01
	LV ejection shortening
	H	31.85	39.7	39.48	36.88	31.96
	L	24.46	23.38	20.46	30.86	23.58	29	31.28	29.72	27.87	29.07	23.17	23.2	26.66	29.8
	MA	31.85	39.7	29.72	27.87	24.46	39.48	23.38	29.07	23.17	36.88	20.46	23.2	31.96	30.86	23.58	29	31.28	26.66	29.8
	LA	26.83	23.88	39	29.42	30.4	34.25	26.79	23.55	32.06	19.32	18.4	23.72	38.47	29.83	30.57	30.38	25.94	19.74	23.59

## Sheet: Figure 6
Figure 6a-b		End Diastolic Volume (ul)			End Systolic Volume (ul)			LV ejection fraction (%)
	B/DOX	30.5114	37.7209	39.8793	14.5075	12.4003	18.3089	52.4522	67.1262	54.0893
	A/DOX 4D	18.7454	46.1384	40.2649	5.89274	13.2927	11.7631	68.5644	71.1894	70.7857
	A/DOX 8D	25.4032	41.5755	41.7568	7.08979	13.5291	9.943	72.091	67.4589	76.1883
Figure 6d	Log (fluorescence signal)
	B/DOX	127163500	41625000	79885000
	A/DOX 9D	28064000000	61014000000	9997100000
Figure 6f	Masson positive area (%)
	CON	0.636	0.665	0.688
	A/DOX	4.127	5.436	4.842
Figure 6g	Positive area(%)
		CON			A/DOX
	GLB1	1.482	1.085	0.722	4.328	3.183	3
	mCherry	0.923	1.072	1.055	9.929	5.41	8.778
	p21	0.5	0.526	0.571	4.042	5.1	4.728
Figure 6i	Fluorescence signal
	Days A/BLM	#35	#38	#39
	0	34730000	13210000	42664000
	7	1142470000	2201510000	1097288000
	14	854799000	2091410000	2735740000
Figure 6j	Relative αSMA intensity
	mCherry-	0.311526	0.232336	0.241745	0.29162	0.311526	0.623053	0.180966	0.0728972	0.0820872	0.00062243	0.16028	0.284673	0.0021785	0.0550156	0.0680685	0.623053	0.934579	0.278536	0.158473	0.154361	0.190467	0.156075	0.150561	0.300312	0.129159	0.17514	0.623053	0.148131	0.0391277	0.0975701	0.111963	0.152118	0.0262991	0	0.170312	0.00801246	0.000389097	0.0590654	0.259159	0.002063	0.002068	0.001	4.87e-05	0.002097	0.003016	0.001038	0.000174	0.00200059
	mCherry+	4.04984	1.65763	1.55763	2.28069	1.86916	1.24611	2.49221	0.904579	2.18068	1.96916	2.70374	3.42679	4.6729	2.80374	1.35763	0.984579	1.55763	1.24611	1.09454	1.24611	0.834579	2.18068	2.20065	1.86916	2.21068	2.49221	1.35763	0.994579	1.86939	1.24611	1.75693	2.91068	0.894579	0.914402	1.24611	1.73692	1.83946	2.15069	1.65763	2.80374	2.08068	1.05458	1.86916	0.894579	0.914548	4.04984	1.86916	3.25395
Figure 6k	Masson positive area (%)
	CON	0.867	1.577	1.379
	A/BLM	11.3406	8.5058	11.1862
[truncated: 52 more columns]

## Sheet: Figure 7
Figure 7b	Fluorescence signal
		Day0			Day5			Day28
	BLM	190000000	70000000	25000000	14000000000	4100000000	2200000000	1400000000	8600000000	3900000000
	BDQ	410000000	12000000	14000000	15000000000	9800000000	3900000000	140000000	390000000	77000000
Figure 7d	Fluorescence signal
	CON	28000000	34000000	38000000
	BLM	690000000	824000000	1110000000
	BDQ	494000000	597000000	642000000
Figure 7f	Relative mRNA levels
		CON			BLM			BDQ
	Glb1	0.963509	0.963509	1.07636	1.07636	1.52983	1.44241	1.03856	1.03856	0.887958
	mCherry	1.007	1.007	0.982835	0.982835	0.901351	0.9907	0.794034	0.794034	0.650992
	p16	0.535101	1.34297	1.58437	0.987768	2.61249	2.77679	2.00705	1.20814	1.41526
	p21	1.34204	1.06152	0.713687	4.1844	4.9527	5.54047	1.2069	2.90163	4.34217
Figure 7g	Relative mCherry intensity
	CON	0.971803	1.02986	0.399881	1.30458	0.0572278	0.496014	0.0267698	0.00761451	0.0264129	0.00606782	0.3047	0.0648424	0.00892326	0.348483	0.00880428	0.0168947	0.0127305	0.00035693	0.280547	0.00035693	0.110648	0.0549673	0.175134	0.0362879	0.128852	0.00285544	0.0197502	0.0375967	0.105889	0.00035693	0.00832838	0.000475907	0.00107079	0.0115408	0.00035693	0.349673	0.791553	2.1141	0.000118977	0.00130875	0.000713861	0.00237954	0.00928019	1.14801	0.967757	0.874717	0.243426	0.206544
	BLM	2.2395	2.4094	0.210589	1.49245	1.35955	5.68864	0.115051	0.217252	0.390125	0.118263	0.247948	1.00571	1.01951	0.273052	0.116121	0.0989887	0.203331	0.0598453	0.129447	0.372635	0.251398	0.108388	0.121356	0.155741	0.152409	0.0798334	0.345152	0.225937	0.0241523	0.112314	0.0982748	0.136228	0.18025	5.67008	11.1492	11.4009	9.3323	9.16383	4.74765	2.05366	2.72528	5.74955	6.01178	6.27972	4.05842	3.11386	2.83367	4.41844
	BDQ	0.521475	0.68257	0.983343	0.381083	0.359786	0.145033	0.48376	0.293635	0.357525	0.453778	0.0879238	0.0138013	0.00844735	0.0928019	0.562641	0.244735	0.419512	0.414515	0.391672	0.434265	0.425342	0.337537	0.111481	0.0724569	0.39536	1.1536	0.994765	0.85699	0.269244	0.0433076	0.554908	0.409637	0.0199881	0.0847115	0.421535	0.483165	0.3116	0.228673	0.22677	0.16978	0.312909	0.675074	0.740274	0.11743	0.158715	0.0880428	0.076978	0.404878
Figure 7h	SA-β-gal positive area (%)
	CON	1.124	0.945	0.214
	BLM	9.343	10.235	8.745
	BDQ	1.042	0.606	1.103
Figure 7i	Masson positive area (%)
	CON	0.057	0.007	0
	BLM	2.948	3.478	2.008
	BDQ	0.317	0.487	0.331
[truncated: 57 more columns]

## Sheet: Supplementary Figure 1
Supplementary Figure 1b	Positive Area (%)
		Brain						Heart						Lung						Kidney						Liver						Spleen
		3M			24M			3M			24M			3M			24M			3M			24M			3M			24M			3M			24M
	p16	1.408	1.413	1.603	3.941	3.216	2.33	0.853	1.849	1.862	3.597	3.813	3.858	2.041	2.559	2.36	4.844	5.431	5.055	3.536	3.658	3.7294	5.952	6.286	8.284	2.262	1.984	2.2295	6.852	6.565	7.1103	2.725	1.664	0.999	5.809	5.522	6.917
	p21	0.678	1.316	0.872	1.891	2.046	2.554	0.747	0.901	1.413	6.846	5.286	6.216	3.154	4.5	5.238	10.998	10.177	11.275	0.859	0.653	0.994	3.28	3.213	4.357	2.346	3.04	3.072	8.094	7.273	8.889	0.624	0.961	0.838	4.503	4.86	4.579
	GLB1	0.658	0.682	0.837	2.208	3.264	2.165	1.073	0.682	1.563	9.736	6.78	15.372	4.815	3.447	4.737	10.559	5.945	6.195	4.944	1.626	2.137	11.997	12.606	7.627	1.868	2.049	2.082	6.144	11.96	7.787	2.192	1.761	1.669	7.83	6.647	4.839

## Sheet: Supplementary Figure 2
Supplementary Figure 2a	Relative mRNA levels
		MEF
		CON			BLM			CON			DOX			CON			IR			CON			H2O2
	Glb1	0.875093	1.01728	1.12682	1.56839	1.91452	1.45309	0.992298	1.08167	0.936159	1.6034	1.79363	1.71468	0.927894	1.11784	0.984682	2.11626	2.23722	2.6797	0.927225	0.982159	1.09866	1.63248	1.23418	1.7227
	p16	0.896356	1.08989	1.07259	9.24086	5.28126	7.24983	0.621482	1.63094	1.43399	13.9439	14.0745	14.8626	0.754039	1.20273	1.25482	4.74247	5.98285	10.2487	0.786509	1.20279	1.21523	5.57518	5.85508	8.97322
	p21	0.982894	0.928732	1.11532	3.66302	3.24785	2.81905	1.11796	0.924034	1.00842	3.28954	3.12633	2.63121	1.03511	0.930143	1.04178	2.89548	2.97822	5.31425	0.997922	0.927309	1.0819	2.14859	1.71848	2.01491
	Relative mRNA levels
	HuFB
		CON			H2O2			CON			IR			CON			RAS
	Glb1	1.16473	0.939523	0.90125	1.7411	1.38511	1.26576	1.16473	0.939523	0.90125	2.32947	1.67018	1.46409	0.850274	1.01115	1.16151	2.63902	2.69447	3.05252
	p16	0.952638	0.901251	1.15669	1.97246	1.84038	2.04202	0.993092	0.97942	1.02811	1.79005	1.17284	1.21419	0.858565	0.965936	1.21419	1.49485	1.90528	1.76541
	p21	1.07923	1.04972	0.882703	2.78949	2.44528	1.77768	1.12506	1	0.876606	2.23457	1.31039	1.1487	0.933033	1.03527	1.02811	9.38268	8.33973	7.4127
Supplementary Figure 2d	SA-β-gal positive cells (%)
	MEF																								HuFB
	CON			BLM			CON			DOX			CON			IR			CON			H2O2			CON			H2O2			CON			IR			CON			RAS
	0.76083	0.947789	0.644782	31	30.56	30.32	0.76083	0.947789	0.644782	46.15	41.67	41.94	0.76083	0.947789	0.644782	26.06	27.56	37.62	2.54	4.69	3.16	48.587	52.84	54.47	1.538	2	2.34	36	33.529	36.2	1.538	2	2.34	26	30	28.333	7.083	8.333	6.944	49.376	51.228	40.195

## Sheet: Supplementary Figure 4
Supplementary Figure 4b	Relative mRNA levels
		P1			P7
	Glb1	0.986233	0.972655	1.02811	1.86607	1.65864	1.84038
	mCherry	0.972655	1.04972	0.97942	1.29235	1.24833	1.23114
	p16	1.0519	0.961261	0.988286	1.54007	1.57244	1.41716
	p21	1.04972	0.920188	1.02101	4.95883	5.31474	5.81589
	IL6	1.05409	0.905006	1.04681	423.436	479.704	489.783
	IL1-β	1.32869	0.646176	1.15669	604.668	625.992	580.037
	TNF-α	1.01396	0.852635	1.15669	3.01049	3.31728	3.27161

[truncated: 6 more sheets: Supplementary Figure 5, Supplementary Figure 6, Supplementary Figure 8, Supplementary Figure 9, Supplementary Figure 10, Supplementary Figure 12]
